# Supplementary material for: Expanding dynamics of the virulence-related gene variations in the toxigenic Vibrio cholerae serogroup O1
Source: BMC Genomics. 2019 May 9;20:360. doi: 10.1186/s12864-019-5725-y (PMC6509779; doi:10.1186/s12864-019-5725-y)
Supplement: Supplementary file 1 — Table S1. The detailed Information of the strains selected in this study. (XLS 90 kb) [file 12864_2019_5725_MOESM1_ESM.xls]

## Sheet: Table S1
Organism/Name	Serogroup	Strain	BioSample	Assembly	Isolation year	Region	Biotype
Vibrio cholerae O1 str. 116059	O1	116059	SAMN00989305	GCA_000348045.2	1992	Brazil	E
Vibrio cholerae	O1	1346	SAMEA889324	GCA_001253035.1	2005	Mozambique	E
Vibrio cholerae	O1	1362	SAMEA889333	GCA_001260295.1	2005	Mozambique	E
Vibrio cholerae	O1	1627	SAMEA889332	GCA_001247835.1	2005	Mozambique	E
Vibrio cholerae O1 str. 3546-06	O1	16954	SAMN00765523	GCA_000237705.2	2006	USA	E
Vibrio cholerae O1 str. 3554-08	O1	19937	SAMN00765524	GCA_000237725.2	2008	USA	E
Vibrio cholerae O1 str. 2009V-1046	O1	2009V-1046	SAMN00765516	GCA_000237405.2	2009	Pakistan	E
Vibrio cholerae O1 str. 2009V-1085	O1	2009V-1085	SAMN00765527	GCA_000237425.2	2009	Sri Lanka/India	E
Vibrio cholerae O1 str. 2009V-1096	O1	2009V-1096	SAMN00765530	GCA_000237445.2	2009	India	E
Vibrio cholerae O1 str. 2009V-1116	O1	2009V-1116	SAMN00765531	GCA_000237465.2	2009	Pakistan	E
Vibrio cholerae	O1	2010AA-142	SAMN03103686	GCA_000788425.1	2010	Haiti: St. Marc Hospital, Artibonite	E
Vibrio cholerae	O1	2010AA-143	SAMN03104850	GCA_000788415.1	2010	Haiti: St. Marc Hospital, Artibonite	E
Vibrio cholerae	O1	2010AA-144	SAMN03104851	GCA_000788435.1	2010	Haiti: St. Marc Hospital, Artibonite	E
Vibrio cholerae	O1	2010AA-145	SAMN03104852	GCA_000788535.1	2010	Haiti: St. Marc Hospital, Artibonite	E
Vibrio cholerae	O1	2010AA-146	SAMN03104853	GCA_000788555.1	2010	Haiti: St. Marc Hospital, Artibonite	E
Vibrio cholerae	O1	2010AA-147	SAMN03104854	GCA_000788575.1	2010	Haiti: St. Marc Hospital, Artibonite	E
Vibrio cholerae	O1	2010AA-148	SAMN03104855	GCA_000788595.1	2010	Haiti: St. Marc Hospital, Artibonite	E
Vibrio cholerae	O1	2010AA-150	SAMN03104856	GCA_000788615.1	2010	Haiti: St. Marc Hospital, Artibonite	E
Vibrio cholerae	O1	2010AA-151	SAMN03104857	GCA_000788635.1	2010	Haiti: St. Marc Hospital, Artibonite	E
Vibrio cholerae O1 str. 2010EL-1749	O1	2010EL-1749	SAMN00765533	GCA_000237505.2	2010	Cameroon	E
Vibrio cholerae O1 str. 2010EL-1786	O1	2010EL-1786	SAMN00765529	GCA_000166455.2	2010	Haiti	E
Vibrio cholerae O1 str. 2010EL-1792	O1	2010EL-1792	SAMN00138733	GCA_000166495.2	2010	Haiti	E
Vibrio cholerae O1 str. 2010EL-1798	O1	2010EL-1798	SAMN00138732	GCA_000166475.2	2010	Haiti	E
Vibrio cholerae O1 str. 2010EL-1961	O1	2010EL-1961	SAMN00765534	GCA_000237525.2	2010	Haiti	E
Vibrio cholerae O1 str. 2010EL-2010H	O1	2010EL-2010H	SAMN00765535	GCA_000237545.2	2010	Haiti	E
Vibrio cholerae O1 str. 2010EL-2010N	O1	2010EL-2010N	SAMN00765536	GCA_000237565.2	2010	Haiti	E
Vibrio cholerae O1 str. 2010V-1014	O1	2010V-1014	SAMN00765517	GCA_000237585.2	2010	USA	E
Vibrio cholerae O1 str. 2011EL-1089	O1	2011EL-1089	SAMN00765518	GCA_000237605.2	2010	Haiti	E
Vibrio cholerae O1 str. 2011EL-1137	O1	2011EL-1137	SAMN00765520	GCA_000237645.2	2009	South Africa	E
Vibrio cholerae 2011EL-301	O1	2011EL-301	SAMN02469782	GCA_000257415.2	2011	Russia: Taganrog	E
Vibrio cholerae O1 str. 2011V-1021	O1	2011V-1021	SAMN00765521	GCA_000237665.2	2011	Dominican Republic	E
Vibrio cholerae	O1	2012EL-2176	SAMN02741837	GCA_000765415.1	2012	Haiti	E
Vibrio cholerae	O1	2012Env-131	SAMN03104879	GCA_000788655.1	2012	Haiti: Leogane Bridge	E
Vibrio cholerae	O1	2012Env-326	SAMN03104880	GCA_000788695.1	2012	Haiti: Macome beach Grev	E
Vibrio cholerae	O1	2012Env-90	SAMN03104877	GCA_000788735.1	2012	Haiti: Gressier	E
Vibrio cholerae	O1	2012Env-94	SAMN03104878	GCA_000788855.1	2012	Haiti: Gressier Beach	E
Vibrio cholerae	O1	2012HC-07	SAMN03104872	GCA_000788875.1	2012	Haiti: Cholera Treatment Center, Gressier	E
Vibrio cholerae	O1	2012HC-08	SAMN03104873	GCA_000789115.1	2012	Haiti: Cholera Treatment Center, Gressier	E
Vibrio cholerae	O1	2012HC-10	SAMN03104858	GCA_000789135.1	2012	Haiti: Cholera Treatment Center, Gressier	E
Vibrio cholerae	O1	2012HC-11	SAMN03104859	GCA_000789035.1	2012	Haiti: Cholera Treatment Center, Gressier	E
Vibrio cholerae	O1	2012HC-12	SAMN03104860	GCA_000789155.1	2012	Haiti: Cholera Treatment Center, Gressier	E
Vibrio cholerae	O1	2012HC-15	SAMN03104861	GCA_000789075.1	2012	Haiti: Cholera Treatment Center, Gressier	E
Vibrio cholerae	O1	2012HC-16	SAMN03104862	GCA_000789055.1	2012	Haiti: Cholera Treatment Center, Gressier	E
Vibrio cholerae	O1	2012HC-17	SAMN03104863	GCA_000788915.1	2012	Haiti: Cholera Treatment Center, Gressier	E
Vibrio cholerae	O1	2012HC-18	SAMN03104874	GCA_000788895.1	2012	Haiti: Cholera Treatment Center, Gressier	E
Vibrio cholerae	O1	2012HC-19	SAMN03104876	GCA_000789095.1	2012	Haiti: Cholera Treatment Center, Gressier	E
Vibrio cholerae	O1	2012HC-21	SAMN03104864	GCA_000788995.1	2012	Haiti: Cholera Treatment Center, Gressier	E
Vibrio cholerae	O1	2012HC-22	SAMN03104865	GCA_000789015.1	2012	Haiti: Cholera Treatment Center, Gressier	E
Vibrio cholerae	O1	2012HC-24	SAMN03104866	GCA_000788795.1	2012	Haiti: Cholera Treatment Center, Gressier	E
Vibrio cholerae	O1	2012HC-31	SAMN03104867	GCA_000788835.1	2012	Haiti: Cholera Treatment Center, Gressier	E
Vibrio cholerae	O1	2012HC-32	SAMN03104868	GCA_000788935.1	2012	Haiti: Cholera Treatment Center, Gressier	E
Vibrio cholerae	O1	2012HC-33	SAMN03104869	GCA_000788975.1	2012	Haiti: Cholera Treatment Center, Gressier	E
Vibrio cholerae	O1	2012HC-34	SAMN03104870	GCA_000788815.1	2012	Haiti: Cholera Treatment Center, Gressier	E
Vibrio cholerae	O1	2012HC-35	SAMN03104871	GCA_000788955.1	2012	Haiti: Cholera Treatment Center, Gressier	E
Vibrio cholerae O1 str. 3582-05	O1	30072	SAMN00765526	GCA_000237765.2	2005	USA	E
Vibrio cholerae O1 biovar El Tor	O1	31	SAMN04023227	GCA_001281585.1	2011	Ukraine: Mariupol	E
Vibrio cholerae O1 str. 3500-05	O1	36647	SAMN00765522	GCA_000237685.2	2005	USA	E
Vibrio cholerae O1 biovar El Tor	O1	39	SAMN04023224	GCA_001281595.1	2011	Ukraine: Mariupol	E
Vibrio cholerae	O1	4110	SAMEA889374	GCA_001257035.1	1995	Viet Nam	E
Vibrio cholerae	O1	4111	SAMEA889375	GCA_001252855.1	2002	Viet Nam	E
Vibrio cholerae	O1	4113	SAMEA889303	GCA_001259055.1	2003	Viet Nam	E
Vibrio cholerae	O1	4121	SAMEA889305	GCA_001252075.1	2004	Viet Nam	E
Vibrio cholerae	O1	4339	SAMEA889304	GCA_001260335.1	2004	India	E
Vibrio cholerae	O1	4488	SAMEA889184	GCA_001258555.1	2006	India	E
Vibrio cholerae	O1	4519	SAMEA889177	GCA_001248505.1	2005	India	E
Vibrio cholerae	O1	4536	SAMEA889392	GCA_001255835.1	2007	India	E
Vibrio cholerae	O1	4538	SAMEA889221	GCA_001259715.1	2007	India	E
Vibrio cholerae	O1	4551	SAMEA889191	GCA_001252055.1	2007	India	E
Vibrio cholerae	O1	4552	SAMEA889179	GCA_001259235.1	2007	India	E
Vibrio cholerae	O1	4585	SAMEA889178	GCA_001252895.1	2007	India	E
Vibrio cholerae	O1	4593	SAMEA889226	GCA_001257895.1	2007	India	E
Vibrio cholerae	O1	4600	SAMEA889182	GCA_001253055.1	2007	India	E
Vibrio cholerae	O1	4605	SAMEA889371	GCA_001259135.1	2007	India	E
Vibrio cholerae	O1	4623	SAMEA889188	GCA_001254635.1	2007	India	E
Vibrio cholerae	O1	4646	SAMEA889183	GCA_001258995.1	2007	India	E
Vibrio cholerae	O1	4662	SAMEA889176	GCA_001260175.1	2001	Bangladesh	E
Vibrio cholerae	O1	4663	SAMEA889268	GCA_001256015.1	2001	Bangladesh	E
Vibrio cholerae	O1	4784	SAMEA889185	GCA_001254335.1	2009	Tanzania	E
Vibrio cholerae O1 biovar El Tor	O1	56	SAMN04023225	GCA_001281665.1	1994	Ukraine: Mariupol	E
Vibrio cholerae	O1	6193	SAMEA889237	GCA_001257835.1	2005	Kenya: Nairobi	E
Vibrio cholerae	O1	6194	SAMEA889238	GCA_001251935.1	2007	Kenya: Nairobi	E
Vibrio cholerae	O1	6201	SAMEA889242	GCA_001261555.1	2007	Kenya: Nairobi	E
Vibrio cholerae	O1	6210	SAMEA889396	GCA_001259475.1	2007	Kenya: Nairobi	E
Vibrio cholerae	O1	6215	SAMEA889236	GCA_001252775.1	2005	Kenya: Kakuma	E
Vibrio cholerae	O1	7685	SAMEA889156	GCA_001255915.1	2009	Kenya: Machakos	E
Vibrio cholerae	O1	7687	SAMEA889227	GCA_001251435.1	2009	Kenya: Machakos	E
Vibrio cholerae	O1	A10	SAMEA889335	GCA_001254655.1	1979	Bangladesh	E
Vibrio cholerae	O1	A152	SAMEA889347	GCA_001252875.1	1991	Mozambique	E
Vibrio cholerae	O1	A154	SAMEA889310	GCA_001253155.1	1991	Mozambique	E
Vibrio cholerae	O1	A155	SAMEA889311	GCA_001259915.1	1991	Mozambique	E
Vibrio cholerae	O1	A177	SAMEA889312	GCA_001249995.1	1992	Colombia	E
Vibrio cholerae	O1	A18	SAMEA889329	GCA_001252495.1	1977	India	E
Vibrio cholerae	O1	A186	SAMEA889352	GCA_001248135.1	1992	Argentina	E
Vibrio cholerae	O1	A19	SAMEA889328	GCA_001250235.1	1971	Bangladesh	E
Vibrio cholerae	O1	A193	SAMEA889364	GCA_001248865.1	1992	Bolivia	E
Vibrio cholerae	O1	A200	SAMEA889302	GCA_001255295.1	1992	Argentina	E
Vibrio cholerae	O1	A201	SAMEA889403	GCA_001261515.1	1992	Argentina	E
Vibrio cholerae	O1	A219	SAMEA889279	GCA_001253615.1	1986	Georgia	unknown
Vibrio cholerae	O1	A22	SAMEA889372	GCA_001255155.1	1979	Bangladesh	E
Vibrio cholerae	O1	A245	SAMEA889277	GCA_001261135.1	1989	Viet Nam	E
Vibrio cholerae	O1	A27	SAMEA889373	GCA_001260995.1	1991	Peru	E
Vibrio cholerae	O1	A29	SAMEA889255	GCA_001253235.1	1991	Peru	E
Vibrio cholerae	O1	A31	SAMEA889253	GCA_001253695.1	1991	Peru	E
Vibrio cholerae	O1	A32	SAMEA889159	GCA_001250455.1	1991	Peru	E
Vibrio cholerae	O1	A346(1)	SAMEA889163	GCA_001247525.1	1994	Bangladesh	E
Vibrio cholerae	O1	A397	SAMEA889214	GCA_001248365.1	1987	Bangladesh	E
Vibrio cholerae	O1	A4	SAMEA889338	GCA_001254055.1	1973	#N/A	E
Vibrio cholerae	O1	A487(1)	SAMEA889197	GCA_001261535.1	2007	Bangladesh	E
Vibrio cholerae	O1	A488(1)	SAMEA889164	GCA_001257075.1	2006	Bangladesh	E
Vibrio cholerae	O1	A488(2)	SAMEA889229	GCA_001250615.1	2006	Bangladesh	E
Vibrio cholerae	O1	A5	SAMEA889337	GCA_001254675.1	1989	Angola	E
Vibrio cholerae	O1	A6	SAMEA889336	GCA_001255575.1	1957	Indonesia	E
Vibrio cholerae O1 str. AG-8040	O1	AG-8040	SAMN00989299	GCA_000348145.2	1991	Bangladesh	E
Vibrio cholerae B33	O1	B33	SAMN02393810	GCA_000174315.1	2004	Mozambique	E
Vibrio cholerae BX 330286	O1	BX 330286	SAMN02393811	GCA_000174335.1	1986	Australia	E
Vibrio cholerae O1 str. C6706	O1	C6706	SAMN00765528	GCA_000237785.2	1991	Peru	E
Vibrio cholerae CIRS101	O1	CIRS 101	SAMN02393814	GCA_000175695.1	2002	Bangladesh: Dhaka	E
Vibrio cholerae CP1030(3)	O1	CP1030(3)	SAMN00622033	GCA_000279555.1	2008	Mexico	E
Vibrio cholerae CP1032(5)	O1	CP1032(5)	SAMN00622029	GCA_000279305.1	1991	Mexico	E
Vibrio cholerae CP1038(11)	O1	CP1038(11)	SAMN00622028	GCA_000279325.1	2009	Zimbabwe	E
Vibrio cholerae CP1040(13)	O1	CP1040(13)	SAMN00622026	GCA_000302985.1	2004	Zimbabwe	E
Vibrio cholerae CP1041(14)	O1	CP1041(14)	SAMN00622027	GCA_000279245.1	2004	Zambia	E
Vibrio cholerae CP1042(15)	O1	CP1042(15)	SAMN00622036	GCA_000279345.1	2010	Thailand	E
Vibrio cholerae CP1044(17)	O1	CP1044(17)	SAMN00622048	GCA_000303045.1	1991	Peru	E
Vibrio cholerae CP1047(20)	O1	CP1047(20)	SAMN00622046	GCA_000279785.1	1995	Peru	E
Vibrio cholerae CP1050(23)	O1	CP1050(23)	SAMN00622047	GCA_000303065.1	2010	Bangladesh	E
Vibrio cholerae O1 str. EC-0009	O1	EC-0009	SAMN00989307	GCA_000348165.2	2010	Haiti	E
Vibrio cholerae O1 str. EC-0012	O1	EC-0012	SAMN00991870	GCA_000348185.2	2010	Bangladesh	E
Vibrio cholerae O1 str. EC-0027	O1	EC-0027	SAMN00989314	GCA_000348205.2	2011	Bangladesh	E
Vibrio cholerae O1 str. EC-0051	O1	EC-0051	SAMN00989301	GCA_000348225.2	2011	Bangladesh	E
Vibrio cholerae	O1	EC-051	SAMN03839339	GCA_001282605.1	2010	Bangladesh	E
Vibrio cholerae O1	O1	EM-1542	SAMN03839340	GCA_001187255.1	2010	Bangladesh	E
Vibrio cholerae O1	O1	EM-1543	SAMN03839341	GCA_001186515.1	2010	Bangladesh	E
Vibrio cholerae O1 str. EM-1546	O1	EM-1546	SAMN00989302	GCA_000348305.2	2010	Bangladesh	E
Vibrio cholerae O1	O1	EM-1626	SAMN03839342	GCA_001186485.1	2011	Bangladesh	E
Vibrio cholerae O1	O1	EM-1652A	SAMN03839343	GCA_001186505.1	2011	Bangladesh	E
Vibrio cholerae O1	O1	EM-1654	SAMN03839344	GCA_001186575.1	2011	Bangladesh	E
Vibrio cholerae O1	O1	EM-1688	SAMN03839345	GCA_001186565.1	2011	Bangladesh	E
Vibrio cholerae O1	O1	EM-1690	SAMN03839347	GCA_001186595.1	2011	Bangladesh	E
Vibrio cholerae O1	O1	EM-1690A	SAMN03839346	GCA_001186585.1	2011	Bangladesh	E
Vibrio cholerae O1	O1	EM-1706	SAMN03839348	GCA_001186645.1	2011	Bangladesh	E
Vibrio cholerae O1 str. EM-1727	O1	EM-1727	SAMN00991869	GCA_000348365.1	2011	Bangladesh	E
Vibrio cholerae O1 biovar El Tor	O1	FJ147	SAMN02928187	GCA_000963555.1	2005	China: Fujian	E
Vibrio cholerae	O1	GP145	SAMEA889171	GCA_001250035.1	1979	India	E
Vibrio cholerae	O1	GP152	SAMEA889174	GCA_001249715.1	1979	India	E
Vibrio cholerae	O1	GP160	SAMEA889331	GCA_001254435.1	1980	India	E
Vibrio cholerae H1	O1	H1	SAMN02470784	GCA_000275645.1	2010	Haiti	E
Vibrio cholerae HC-06A1	O1	HC-06A1	SAMN00262219	GCA_000234375.2	2010	Haiti	E
Vibrio cholerae HC-17A1	O1	HC-17A1	SAMN00722973	GCA_000304935.2	2010	Haiti	E
Vibrio cholerae HC-17A2	O1	HC-17A2	SAMN00752543	GCA_000305675.2	2010	Haiti	E
Vibrio cholerae HC-19A1	O1	HC-19A1	SAMN00262260	GCA_000234965.1	2010	Haiti	E
Vibrio cholerae HC-20A2	O1	HC-20A2	SAMN02435820	GCA_000279415.1	2010	Haiti	E
Vibrio cholerae HC-21A1	O1	HC-21A1	SAMN00262263	GCA_000234945.1	2010	Haiti	E
Vibrio cholerae HC-22A1	O1	HC-22A1	SAMN00262257	GCA_000234925.1	2010	Haiti	E
Vibrio cholerae HC-23A1	O1	HC-23A1	SAMN00222984	GCA_000234395.2	2010	Haiti	E
Vibrio cholerae HC-28A1	O1	HC-28A1	SAMN00262252	GCA_000234415.2	2010	Haiti	E
Vibrio cholerae HC-32A1	O1	HC-32A1	SAMN00262264	GCA_000234905.1	2010	Haiti	E
Vibrio cholerae HC-33A2	O1	HC-33A2	SAMN00262261	GCA_000234885.1	2010	Haiti	E
Vibrio cholerae HC-37A1	O1	HC-37A1	SAMN00752441	GCA_000305585.2	2010	Haiti	E
Vibrio cholerae HC-38A1	O1	HC-38A1	SAMN00249593	GCA_000221485.1	2010	Haiti	E
Vibrio cholerae HC-39A1	O1	HC-39A1	SAMN00622037	GCA_000302775.1	2010	Haiti	E
Vibrio cholerae HC-40A1	O1	HC-40A1	SAMN00222983	GCA_000221345.1	2010	Haiti	E
Vibrio cholerae HC-41A1	O1	HC-41A1	SAMN00622023	GCA_000302755.1	2010	Haiti	E
Vibrio cholerae HC-42A1	O1	HC-42A1	SAMN00622038	GCA_000279185.1	2010	Haiti	E
Vibrio cholerae HC-43A1	O1	HC-43A1	SAMN02435809	GCA_000234435.2	2010	Haiti	E
Vibrio cholerae HC-46A1	O1	HC-46A1	SAMN00621720	GCA_000279455.1	2010	Haiti	E
Vibrio cholerae HC-47A1	O1	HC-47A1	SAMN00622039	GCA_000279955.1	2010	Haiti	E
Vibrio cholerae HC-48A1	O1	HC-48A1	SAMN00249596	GCA_000221365.1	2010	Haiti	E
Vibrio cholerae HC-48B2	O1	HC-48B2	SAMN00262259	GCA_000234865.1	2010	Haiti	E
Vibrio cholerae HC-49A2	O1	HC-49A2	SAMN02435827	GCA_000220725.2	2010	Haiti	E
Vibrio cholerae HC-56A2	O1	HC-56A2	SAMN00622041	GCA_000279205.1	2010	Haiti	E
Vibrio cholerae HC-57A2	O1	HC-57A2	SAMN00622025	GCA_000279375.1	2010	Haiti	E
Vibrio cholerae HC-61A1	O1	HC-61A1	SAMN00222981	GCA_000234455.3	2010	Haiti	E
Vibrio cholerae HC-62A1	O1	HC-62A1	SAMN00722988	GCA_000305075.2	2010	Haiti	E
Vibrio cholerae HC-62B1	O1	HC-62B1	SAMN00752541	GCA_000305625.2	2010	Haiti	E
Vibrio cholerae HC-64A1	O1	HC-64A1	SAMN00262231	GCA_000327105.3	2010	Haiti	E
Vibrio cholerae HC-65A1	O1	HC-65A1	SAMN00262226	GCA_000327125.3	2010	Haiti	E
Vibrio cholerae HC-67A1	O1	HC-67A1	SAMN00262235	GCA_000327145.3	2010	Haiti	E
Vibrio cholerae HC-68A1	O1	HC-68A1	SAMN00262236	GCA_000327165.3	2010	Haiti	E
Vibrio cholerae HC-69A1	O1	HC-69A1	SAMN00752540	GCA_000305695.2	2010	Haiti	E
Vibrio cholerae HC-70A1	O1	HC-70A1	SAMN00249594	GCA_000221385.1	2010	Haiti	E
Vibrio cholerae HC-71A1	O1	HC-71A1	SAMN00262233	GCA_000327185.3	2010	Haiti	E
Vibrio cholerae HC-72A2	O1	HC-72A2	SAMN00262576	GCA_000327205.3	2010	Haiti	E
Vibrio cholerae HC-77A1	O1	HC-77A1	SAMN00722981	GCA_000305095.2	2010	Haiti	E
Vibrio cholerae HC-7A1	O1	HC-7A1	SAMN02435825	GCA_000318485.2	2010	Haiti	E
Vibrio cholerae HC-80A1	O1	HC-80A1	SAMN00262234	GCA_000327245.3	2010	Haiti	E
Vibrio cholerae HC-81A1	O1	HC-81A1	SAMN02435810	GCA_000318505.2	2010	Haiti	E
Vibrio cholerae HC-81A2	O1	HC-81A2	SAMN00622045	GCA_000303125.1	2010	Haiti	E
Vibrio cholerae HCUF01	O1	HCUF01	SAMN02435828	GCA_000220745.3	2010	Haiti	E
Vibrio cholerae HFU-02	O1	HFU-02	SAMN00249595	GCA_000221425.1	2010	Haiti	E
Vibrio cholerae O1 biovar El Tor	O1	I-1187	SAMN05180557	GCA_001661905.1	1994	Russia: Barnaul	E
Vibrio cholerae	O1	I-1300	SAMN03380744	GCA_000967785.1	1999	Russia:Yuzhno-Sakhalinsk	E
Vibrio cholerae	O1	IDHO1_726	SAMEA889175	GCA_001247885.1	2009	India	E
Vibrio cholerae IEC224	O1	IEC224	SAMN02603415	GCA_000250855.1	1994	Brazil: Belem	E
Vibrio cholerae O1 str. Inaba G4222	O1	Inaba G4222	SAMN02469666	GCA_000338075.1	2001	South Africa: Gauteng	E
Vibrio cholerae O1 biovar El Tor	O1	Inaba PIC018	SAMN04382890	GCA_001543465.1	2007	Bangladesh	E
Vibrio cholerae O1 biovar El Tor str. Inaba RND18826	O1	Inaba RND18826	SAMN02469781	GCA_000500735.1	2005	Russia: Tver	E
Vibrio cholerae	O1	InDRE 4262	SAMN03381198	GCA_000953775.1	2013	Mexico: Xonacatlan	E
Vibrio cholerae INDRE 91/1	O1	INDRE 91/1	SAMN02393825	GCA_000176435.1	1991	Mexico	E
Vibrio cholerae O1 biovar El Tor	O1	M1275	SAMN04417215	GCA_001517845.1	1993	Russia: Dagestan	E
Vibrio cholerae O1 biovar El Tor	O1	M1275D	SAMN04417250	GCA_001517855.1	2015	Russia: Dagestan	E
Vibrio cholerae O1 biovar El Tor	O1	M1429	SAMN03417811	GCA_000960915.1	2004	Russia: Beloretsk	E
Vibrio cholerae	O1	M818	SAMN03436878	GCA_000966385.1	1970	Russia: Saratov, Balakovo	E
Vibrio cholerae	O1	M888	SAMN04417245	GCA_001521835.1	1970	Russia: Astrakhan	E
Vibrio cholerae O1 biovar El Tor	O1	MAK676	SAMN03014087	GCA_000753725.1	1937	Indonesia: Celebes	E
Vibrio cholerae	O1	MBN17	SAMEA889362	GCA_001250795.1	2004	India	E
Vibrio cholerae	O1	ME-7	SAMN04376920	GCA_001515095.1	1966	India: Calcutta	E
Vibrio cholerae	O1	MG116025	SAMEA889199	GCA_001254895.1	1991	Bangladesh	E
Vibrio cholerae	O1	MG116226	SAMEA889224	GCA_001254355.1	1991	Bangladesh	E
Vibrio cholerae MJ-1236	O1	MJ-1236	SAMN02603569	GCA_000022585.1	1994	Bangladesh,	E
Vibrio cholerae MS6	O1	MS6	-	GCA_000829215.1	2008	Thailand	E
Vibrio cholerae O1 biovar El Tor str. N16961	O1	N16961	SAMN02603969	GCA_000006745.1	1975	Bangladesh	E
Vibrio cholerae O1 str. Nep-21106	O1	Nep-21106	SAMN00989310	GCA_000348465.2	2003	Nepal	E
Vibrio cholerae O1 str. Nep-21113	O1	Nep-21113	SAMN00989309	GCA_000348485.2	2003	Nepal	E
Vibrio cholerae O1 str. NHCC-004A	O1	NHCC-004A	SAMN00989277	GCA_000348385.2	2010	Bangladesh	E
Vibrio cholerae O1 str. NHCC-006C	O1	NHCC-006C	SAMN00989308	GCA_000348405.2	2010	Bangladesh	E
Vibrio cholerae O1 str. NHCC-010F	O1	NHCC-010F	SAMN00989312	GCA_000348445.2	2010	Bangladesh	E
Vibrio cholerae O1	O1	NHCC-011	SAMN03839351	GCA_001186655.1	2010	Bangladesh	E
Vibrio cholerae O1	O1	NHCC-019	SAMN03839352	GCA_001186755.1	2010	Bangladesh	E
Vibrio cholerae O1	O1	NHCC-021	SAMN03839353	GCA_001186725.1	2010	Bangladesh	E
Vibrio cholerae O1	O1	NHCC-04	SAMN03839349	GCA_001186665.1	2010	Bangladesh	E
Vibrio cholerae O1	O1	NHCC-042	SAMN03839354	GCA_001186735.1	2010	Bangladesh	E
Vibrio cholerae O1	O1	NHCC-048	SAMN03839355	GCA_001186675.1	2010	Bangladesh	E
Vibrio cholerae O1	O1	NHCC-05	SAMN03839350	GCA_001186785.1	2010	Bangladesh	E
Vibrio cholerae O1	O1	NHCC-068	SAMN03839356	GCA_001187185.1	2010	Bangladesh	E
Vibrio cholerae O1	O1	NHCC-078	SAMN03839357	GCA_001186495.1	2011	Bangladesh	E
Vibrio cholerae O1	O1	NHCC-079	SAMN03839358	GCA_001187225.1	2011	Bangladesh	E
Vibrio cholerae O1	O1	NHCC-080	SAMN03839359	GCA_001187245.1	2011	Bangladesh	E
Vibrio cholerae O1	O1	NHCC-081	SAMN03839360	GCA_001186805.1	2011	Bangladesh	E
Vibrio cholerae O1	O1	NHCC-083	SAMN03839361	GCA_001186835.1	2011	Bangladesh	E
Vibrio cholerae O1	O1	NHCM-01	SAMN03839362	GCA_001186825.1	2010	Bangladesh	E
Vibrio cholerae O1	O1	NHCM-012	SAMN03839367	GCA_001186915.1	2011	Bangladesh	E
Vibrio cholerae O1	O1	NHCM-013	SAMN03839368	GCA_001186925.1	2011	Bangladesh	E
Vibrio cholerae O1	O1	NHCM-016A	SAMN03839369	GCA_001186965.1	2011	Bangladesh	E
Vibrio cholerae O1	O1	NHCM-02	SAMN03839363	GCA_001186855.1	2011	Bangladesh	E
Vibrio cholerae O1	O1	NHCM-029	SAMN03839371	GCA_001186995.1	2011	Bangladesh	E
Vibrio cholerae O1	O1	NHCM-03	SAMN03839364	GCA_001187265.1	2011	Bangladesh	E
Vibrio cholerae O1	O1	NHCM-033	SAMN03839372	GCA_001187065.1	2011	Bangladesh	E
Vibrio cholerae O1	O1	NHCM-037	SAMN03839373	GCA_001187025.1	2011	Bangladesh	E
Vibrio cholerae O1	O1	NHCM-04	SAMN03839365	GCA_001186905.1	2011	Bangladesh	E
Vibrio cholerae O1	O1	NHCM-043	SAMN03839374	GCA_001187085.1	2011	Bangladesh	E
Vibrio cholerae O1	O1	NHCM-044	SAMN03839375	GCA_001187015.1	2011	Bangladesh	E
Vibrio cholerae O1	O1	NHCM-045	SAMN03839376	GCA_001187095.1	2011	Bangladesh	E
Vibrio cholerae O1	O1	NHCM-047	SAMN03839377	GCA_001187145.1	2011	Bangladesh	E
Vibrio cholerae O1	O1	NHCM-048	SAMN03839378	GCA_001187175.1	2011	Bangladesh	E
Vibrio cholerae O1	O1	NHCM-053	SAMN03839379	GCA_001187105.1	2011	Bangladesh	E
Vibrio cholerae O1	O1	NHCM-054	SAMN03839380	GCA_001187165.1	2011	Bangladesh	E
Vibrio cholerae O1	O1	NHCM-06	SAMN03839366	GCA_001186885.1	2011	Bangladesh	E
Vibrio cholerae	O1	NIH41	SAMN02693894	GCA_000736865.1	1941	India: Ogawa	E
Vibrio cholerae O1 biovar El Tor str. Ogawa RND19187	O1	Ogawa RND19187	SAMN02469780	GCA_000500675.1	2010	Russia: Moscow	E
Vibrio cholerae O1 biovar El Tor	O1	Ogawa RND19188	SAMN02693470	GCA_000710445.1	2010	Russia: Moscow	E
Vibrio cholerae O1 biovar El Tor	O1	Ogawa RND19191	SAMN02691893	GCA_000710455.1	2010	Russia: Moscow	E
Vibrio cholerae O1 biovar El Tor str. Ogawa RND6878	O1	Ogawa RND6878	SAMN02469783	GCA_000500715.1	2012	Russia: Moscow	E
Vibrio cholerae	O1	P13762	SAMN04413738	GCA_001639085.1	1988	Uzbekistan: Tashkent	E
Vibrio cholerae O1 biovar El Tor	O1	P18899	SAMN03436133	GCA_000966395.1	2006	Russia: Murmansk	E
Vibrio cholerae O1 str. PCS-023	O1	PCS-023	SAMN00989306	GCA_000348505.2	2010	Bangladesh	E
Vibrio cholerae PhVC-311	O1	PhVC-311	SAMN02352646	GCA_001027505.1	2011	Philippines	E
Vibrio cholerae PhVC-326	O1	PhVC-326	SAMN02352647	GCA_001027485.1	2011	Philippines	E
Vibrio cholerae PhVE-5	O1	PhVE-5	SAMN02352648	GCA_001027495.1	2011	Philippines	E
Vibrio cholerae	O1	PRL5	SAMEA889173	GCA_001256355.1	1980	India	E
Vibrio cholerae	O1	PRL64	SAMEA889195	GCA_001261075.1	1992	India	E
Vibrio cholerae O1 biovar El Tor	O1	R17644	SAMN03100020	GCA_000965285.1	1997	Russia: Achinsk in Krasnoyarsk Krai	E
Vibrio cholerae RC9	O1	RC9	SAMN02393809	GCA_000174275.1	1985	Kenya	E
Vibrio cholerae	O1	RND81	SAMN02911891	GCA_000763075.1	2014	Russia	E
Vibrio cholerae	O1	TSY216	SAMN02741812	GCA_001045415.1	2010	Thailand	E
Vibrio cholerae	O1	V109	SAMEA889203	GCA_001257255.1	1990	India	E
Vibrio cholerae	O1	V212-1	SAMEA889206	GCA_001248465.1	1991	India	E
Vibrio cholerae VC1761	O1	VC1761	SAMN02469952	GCA_000299515.2	2009	Malaysia	E
Vibrio cholerae	O1	YN2011004	SAMN03402961	GCA_001029975.1	2011	China: Yunnan province, Dehong	E
Vibrio cholerae	O1	YN89004	SAMN03402963	GCA_001030035.1	1989	China: Yunnan province	E
Vibrio cholerae	O1	YN97083	SAMN03402964	GCA_001030015.1	1997	China: Yunnan province	E
Vibrio cholerae	O1	6191	SAMEA889210	GCA_001249515.1	2005	Kenya: Nairobi	E
Vibrio cholerae	O1	7686	SAMEA889155	GCA_001258535.1	2009	Kenya: Machakos	E
Vibrio cholerae	O1	A180	SAMEA889313	GCA_001254915.1	1992	Colombia	E
Vibrio cholerae	O1	A184	SAMEA889344	GCA_001253175.1	1992	Colombia	E
Vibrio cholerae	O1	A231	SAMEA889278	GCA_001256835.1	1991	Mexico	E
Vibrio cholerae	O1	A241	SAMEA889309	GCA_001256675.1	1989	Viet Nam	E
Vibrio cholerae HC-50A2	O1	HC-50A2	SAMN00736140	GCA_000304995.1	2010	Haiti	E
Vibrio cholerae O1 biovar El Tor	O1	M-1293	SAMN02666511	GCA_000705295.1	1994	Russia: Sulina village, Dagestan	E
Vibrio cholerae MAK 757	O1	MAK 757	SAMN02435868	GCA_000153865.1	1937	modern-day Sulawesi	E
Vibrio cholerae O1 biovar El Tor	O1	43	SAMN04023226	GCA_001281615.1	1994	Ukraine: Mariupol	E
Vibrio cholerae	O1	6212	SAMEA889354	GCA_001251975.1	2007	Kenya: Kakuma	E
Vibrio cholerae	O1	A131	SAMEA889348	GCA_001259315.1	1989	India	E
Vibrio cholerae	O1	A346(2)	SAMEA889357	GCA_001246285.1	1994	Bangladesh	E
Vibrio cholerae	O1	A390	SAMEA889215	GCA_001259575.1	1987	Bangladesh	E
Vibrio cholerae	O1	A481	SAMEA889213	GCA_001254255.1	2007	Djibouti	E
Vibrio cholerae	O1	A482	SAMEA889212	GCA_001261095.1	2007	Djibouti	E
Vibrio cholerae	O1	VC51	SAMEA889205	GCA_001253755.1	1992	India	E
Vibrio cholerae	O1	A483	SAMEA889267	GCA_001251595.1	2007	Djibouti	E
Vibrio cholerae O1 str. AG-7404	O1	AG-7404	SAMN00989285	GCA_000348125.2	1991	Bangladesh	E
Vibrio cholerae	O1	InDRE 3140	SAMN02904552	GCA_000740515.2	2013	Mexico: Mexico City	E
Vibrio cholerae	O1	PRL18	SAMEA889196	GCA_001248845.1	1984	India	E
Vibrio cholerae O1 biovar El Tor	O1	5/66	SAMN03014086	GCA_000754625.1	1966	Pakistan	E
Vibrio cholerae O1 str. 95412	O1	95412	SAMN00989304	GCA_000348105.2	1997	Mexico	C
Vibrio cholerae	O1	A103	SAMEA889342	GCA_001254575.1	1990	unknown	C
Vibrio cholerae	O1	A111	SAMEA889287	GCA_001253495.1	1990	unknown	C
Vibrio cholerae	O1	A217	SAMEA889272	GCA_001248235.1	1986	USA: Louisiana	unknown
Vibrio cholerae	O1	A279	SAMEA889295	GCA_001253555.1	1990	Sweden	C
Vibrio cholerae	O1	A389	SAMEA889216	GCA_001259795.1	1987	Bangladesh	C
Vibrio cholerae	O1	A46	SAMEA889378	GCA_001259555.1	1964	#N/A	C
Vibrio cholerae	O1	A49	SAMEA889379	GCA_001253835.1	1962	unknown	C
Vibrio cholerae	O1	A51	SAMEA889383	GCA_001253435.1	1949	Egypt	C
Vibrio cholerae	O1	A59	SAMEA889381	GCA_001254535.1	1970	India	C
Vibrio cholerae	O1	A60	SAMEA889385	GCA_001248195.1	1958	Thailand	C
Vibrio cholerae	O1	A61	SAMEA889386	GCA_001250935.1	1970	India	C
Vibrio cholerae	O1	A66	SAMEA889340	GCA_001260915.1	1962	Bangladesh	C
Vibrio cholerae	O1	A68	SAMEA889339	GCA_001259635.1	1949	Egypt	C
Vibrio cholerae	O1	A70	SAMEA889376	GCA_001248905.1	1969	Bangladesh	C
Vibrio cholerae	O1	A76	SAMEA889377	GCA_001259495.1	1982	Bangladesh	C
Vibrio cholerae	O1	D-35	SAMN03417810	GCA_000961975.1	1958	Bangladesh: Dakka	C
Vibrio cholerae	O1	GP16	SAMEA889202	GCA_001251495.1	1971	India	C
Vibrio cholerae	O1	GP8	SAMEA889228	GCA_001253575.1	1970	India	C
Vibrio cholerae	O1	M29	SAMN02640263	GCA_000709105.1	1942	Russia: Astrakhan	C
Vibrio cholerae O395	O1	O395	SAMN02603898	GCA_000021625.1	1965	India	C
