# Supplementary material for: Expanding dynamics of the virulence-related gene variations in the toxigenic Vibrio cholerae serogroup O1
Source: BMC Genomics. 2019 May 9;20:360. doi: 10.1186/s12864-019-5725-y (PMC6509779; doi:10.1186/s12864-019-5725-y)
Supplement: Supplementary file 2 — Table S2. The detailed information of 176 virulence-related homologs in which each homolog was present in at least two strains. (XLS 65 kb) [file 12864_2019_5725_MOESM2_ESM.xls]

## Sheet: Table S2
VFDB name	gene name	annotation	total gene number	unique gene number	repeat genes	genotype number	gene number per genotype	core gene	gainloss	genotype	repeat	variation
VFG000107(gb|NP_231100)	ctxA	cholera enterotoxin, A subunit	317	314	1	6	52.83	+	NA	NA	NA	-
VFG000108(gb|NP_231099)	ctxB	cholera enterotoxin, B subunit	320	314	1	10	32	+	NA	NA	NA	NA
VFG007496(gi:15642136)	flrA	sigma-54 dependent transcriptional activator	919	314	1	10	91.9	+	NA	+	+	+
VFG007484(gi:15642134)	fleR/flrC	sigma-54 dependent response regulator	1517	314	1	23	65.96	+	NA	NA	NA	NA
VFG002087(gb|NP_232520)	vasJ	type VI secretion system protein VasJ	314	314	0	6	52.33	+	NA	NA	NA	NA
VFG006932(gi:15640427)	mshJ	MSHA biogenesis protein MshJ	314	314	0	5	62.8	+	NA	NA	NA	+
VFG006974(gi:15640434)	mshF	MSHA biogenesis protein MshF	314	314	0	3	104.67	+	NA	NA	NA	NA
VFG007024(gi:147675369)	rtxB	RtxB protein	3473	314	1	57	60.93	+	NA	NA	NA	NA
VFG007238(gi:15640798)	viuC	ferric vibriobactin ABC transporter, ATP-binding protein	3984	314	1	41	97.17	+	NA	+	+	+
VFG007033(gi:15600987)	tlh	thermolabile hemolysin	314	314	0	3	104.67	+	NA	NA	NA	NA
VFG007048(gi:15642718)	epsM	cholera toxin secretion protein EpsM	314	314	0	2	157	+	NA	NA	NA	+
VFG007088(gi:37678401)	epsG	type II secretory pathway, pseudopilin EpsG	314	314	0	1	314	+	NA	NA	NA	NA
VFG007234(gi:15640796)	viuD	ferric vibriobactin ABC transporter, permease protein	922	314	1	8	115.25	+	NA	NA	NA	NA
VFG007245(gi:15600997)	vctD	iron	314	314	0	3	104.67	+	NA	NA	NA	NA
VFG007292(gi:15642187)	flaA	flagellin	1536	314	1	32	48	+	NA	+	+	NA
VFG007340(gi:15642196)	flgE	flagellar hook protein	314	314	0	1	314	+	NA	NA	NA	NA
VFG007346(gi:15642197)	flgD	flagellar basal body rod modification protein	314	314	0	2	157	+	NA	NA	NA	NA
VFG007370(gi:15642201)	cheV	chemotaxis protein CheV	1246	314	1	15	83.07	+	NA	+	+	NA
VFG007406(gi:15642121)	fliQ	flagellar biosynthesis protein	314	314	0	1	314	+	NA	NA	NA	NA
VFG007544(gi:15642059)	cheW	purine-binding chemotaxis protein CheW	944	314	1	9	104.89	+	NA	NA	NA	+
VFG007550(gi:15642062)	cheB	chemotaxis-specific methylesterase	874	314	1	17	51.41	+	NA	+	+	+
VFG007562(gi:15642064)	cheZ	chemotaxis protein CheZ	314	314	0	2	157	+	NA	NA	NA	NA
VFG007568(gi:15642065)	cheY	chemotaxis protein CheY	1282	314	1	30	42.73	+	NA	-	-	+
VFG040944(gi:147675429)	epsB	putative general secretion pathway protein B	314	314	0	4	78.5	+	NA	NA	NA	+
VFG043121(gi:15642205)	flgP	flagellar protein FlgP	314	314	0	3	104.67	+	NA	NA	NA	+
VFG000104(gb|NP_230488)	acfB	accessory colonization factor AcfB	2059	313	1	32	64.34	-	NA	+	+	NA
VFG000110(gb|NP_231102)	ace	accessory cholera enterotoxin	316	313	1	1	316	-	NA	NA	NA	+
VFG002080(gb|NP_232513)	vasC	type VI secretion system protein VasC	313	313	0	4	78.25	-	NA	NA	NA	+
VFG002081(gb|NP_232514)	vasD	type VI secretion system protein VasD	313	313	0	2	156.5	-	NA	NA	NA	+
VFG002086(gb|NP_232519)	vasI	type VI secretion system protein VasI	313	313	0	3	104.33	-	NA	NA	NA	+
VFG002093(gb|NP_232509)	vipB/mglB	type VI secretion system tubule-forming protein VipB	313	313	0	2	156.5	-	NA	NA	NA	+
VFG006950(gi:15640430)	mshM	MSHA biogenesis protein MshM	319	313	1	6	53.17	-	NA	NA	NA	-
VFG006968(gi:15640433)	mshG	MSHA biogenesis protein MshG	313	313	0	3	104.33	-	NA	NA	NA	NA
VFG006998(gi:15640438)	mshD	MSHA pilin protein MshD	313	313	0	2	156.5	-	NA	NA	NA	NA
VFG007025(gi:27366916)	rtxB	ABC-type bacteriocin/lantibiotic exporter	1466	313	1	13	112.77	-	NA	+	+	NA
VFG007103(gi:147674158)	gspD	general secretion pathway protein D	313	313	0	4	78.25	-	NA	NA	NA	+
VFG007196(gi:15640790)	vibB	vibriobactin-specific isochorismatase	313	313	0	2	156.5	-	NA	NA	NA	+
VFG007208(gi:15640793)	vibA	2,3-dihydroxybenzoate-2,3-dehydrogenase	618	313	1	7	88.29	-	NA	NA	NA	NA
VFG007224(gi:15642208)	viuB	vibriobactin utilization protein ViuB	313	313	0	6	52.17	-	NA	NA	NA	-
VFG007232(gi:15640795)	viuP	ferric vibriobactin ABC transporter, periplasmic ferric vibriobactin-binding protein	313	313	0	3	104.33	-	NA	NA	NA	NA
VFG007298(gi:15642189)	flgL	flagellar hook-associated protein	313	313	0	4	78.25	-	NA	NA	NA	NA
VFG007304(gi:15642190)	flgK	flagellar hook-associated protein	313	313	0	6	52.17	-	NA	NA	NA	-
VFG007364(gi:15642200)	cheR	chemotaxis protein methyltransferase CheR	919	313	1	8	114.88	-	NA	+	+	+
VFG007460(gi:15642130)	fliH	flagellar assembly protein	313	313	0	6	52.17	-	NA	NA	NA	NA
VFG007478(gi:15642133)	fliE	flagellar hook-basal body protein	313	313	0	2	156.5	-	NA	NA	NA	NA
VFG007584(gi:37680649)	flhG	flagellar biosynthesis protein FlhG	313	313	0	3	104.33	-	NA	NA	NA	NA
VFG007647(gi:15640292)	wbfU	galactosyl-transferase, putative	317	313	1	11	28.82	-	NA	NA	NA	+
VFG007670(gi:15640951)	cpsB	hypothetical protein	313	313	0	2	156.5	-	NA	NA	NA	NA
VFG007675(gi:15640952)	cpsC	polysaccharide export-related protein	313	313	0	5	62.6	-	NA	NA	NA	-
VFG042879(gi:27364897)	pilT	Twitching motility protein PilT	628	313	1	9	69.78	-	NA	NA	NA	+
VFG043122(gi:15642206)	flgO	flagellar protein FlgO	313	313	0	1	313	-	NA	NA	NA	NA
VFG043577(gi:15601566)	gbpA	N-acetylglucosamine-binding protein A	313	313	0	7	44.71	-	NA	NA	NA	+
VFG002078(gb|NP_232511)	vasA	type VI secretion system protein VasA	312	312	0	6	52	-	NA	NA	NA	+
VFG002084(gb|NP_232517)	clpB/vasG	type VI secretion system AAA+ family ATPase	614	312	1	14	43.86	-	NA	+	+	NA
VFG002085(gb|NP_232518)	vasH	type VI secretion system regulatory protein VasH	909	312	1	15	60.6	-	NA	+	+	+
VFG002094(gb|NP_232510)	VCA0109	type VI secretion system protein	312	312	0	2	156	-	NA	NA	NA	+
VFG006908(gi:15642422)	pilC	type IV pilin biogenesis protein PilC	312	312	0	4	78	-	NA	NA	NA	NA
VFG007090(gi:15642725)	epsF	general secretion pathway protein F	312	312	0	3	104	-	NA	NA	NA	NA
VFG006944(gi:15640429)	mshL	MSHA biogenesis protein MshL	312	312	0	3	104	-	NA	NA	NA	NA
VFG006986(gi:15640436)	mshA	MSHA pilin protein MshA	312	312	0	2	156	-	NA	NA	NA	NA
VFG007054(gi:15642719)	epsL	general secretion pathway protein L	312	312	0	2	156	-	NA	NA	NA	NA
VFG007072(gi:15642722)	epsI	general secretion pathway protein I	312	312	0	4	78	-	NA	NA	NA	NA
VFG007108(gi:15642727)	epsC	general secretion pathway protein C	312	312	0	3	104	-	NA	NA	NA	+
VFG007204(gi:15640792)	vibC	vibriobactin-specific isochorismate synthase	312	312	0	3	104	-	NA	NA	NA	NA
VFG007240(gi:15600996)	vctP	iron	312	312	0	1	312	-	NA	NA	NA	NA
VFG007272(gi:15600835)	hutR	TonB system receptor, putative	312	312	0	3	104	-	NA	NA	NA	-
VFG007278(gi:15601383)	hasR	TonB receptor-related protein	312	312	0	6	52	-	NA	NA	NA	+
VFG007328(gi:15642194)	flgG	flagellar basal-body rod protein FlgG	312	312	0	7	44.57	-	NA	NA	NA	NA
VFG007358(gi:15642199)	flgB	flagellar basal body protein	312	312	0	1	312	-	NA	NA	NA	NA
VFG007388(gi:15642204)	flgN	flagellar biosynthesis chaperone FlgN	312	312	0	1	312	-	NA	NA	NA	NA
VFG007430(gi:15642125)	fliM	flagellar motor switch protein	312	312	0	4	78	-	NA	NA	NA	NA
VFG007490(gi:15642135)	fleS/flrB	sensory box sensor histidine kinase	312	312	0	2	156	-	NA	NA	NA	NA
VFG007508(gi:15642138)	flaI	flagellar rod protein FlaI, putative	312	312	0	1	312	-	NA	NA	NA	NA
VFG007556(gi:15642063)	cheA	chemotaxis protein CheA	476	312	1	4	119	-	NA	-	-	-
VFG007586(gi:15642068)	flhF	flagellar biosynthesis protein	312	312	0	3	104	-	NA	NA	NA	NA
VFG007598(gi:15640908)	motA	flagellar motor protein	312	312	0	4	78	-	NA	NA	NA	+
VFG007610(gi:15641023)	motY	sodium-type flagellar protein MotY	312	312	0	9	34.67	-	NA	NA	NA	NA
VFG007637(gi:15640933)	wbjD/wecB	UDP-N-acetylglucosamine 2-epimerase	312	312	0	4	78	-	NA	NA	NA	NA
VFG007651(gi:15640289)	wbfY	mannosyl-transferase	312	312	0	7	44.57	-	NA	NA	NA	+
VFG007665(gi:15640950)	cpsA	capsular polysaccharide biosynthesis glycosyltransferase, putative	312	312	0	5	62.4	-	NA	NA	NA	NA
VFG006962(gi:15640432)	mshE	MSHA biogenesis protein MshE	314	311	1	3	104.67	-	NA	NA	NA	+
VFG006920(gi:15640425)	mshH	MSHA biogenesis protein MshH	311	311	0	7	44.43	-	NA	NA	NA	NA
VFG006938(gi:15640428)	mshK	MSHA biogenesis protein MshK	311	311	0	2	155.5	-	NA	NA	NA	NA
VFG006980(gi:15640435)	mshB	MSHA pilin protein MshB	311	311	0	2	155.5	-	NA	NA	NA	NA
VFG007200(gi:15640791)	vibE	vibriobactin-specific 2,3-dihydroxybenzoate-AMP ligase	311	311	0	4	77.75	-	NA	NA	NA	+
VFG007216(gi:15640799)	vibD	vibriobactin synthase component D	311	311	0	3	103.67	-	NA	NA	NA	NA
VFG007250(gi:15600998)	vctG	iron	311	311	0	4	77.75	-	NA	NA	NA	NA
VFG007280(gi:15601620)	hap/vvp	hemagglutinin/protease	311	311	0	7	44.43	-	NA	NA	NA	+
VFG007334(gi:15642195)	flgF	flagellar basal-body rod protein FlgF	311	311	0	3	103.67	-	NA	NA	NA	NA
VFG007352(gi:15642198)	flgC	flagellar basal body rod protein	311	311	0	1	311	-	NA	NA	NA	NA
VFG007400(gi:15642120)	fliR	flagellar biosynthesis protein	311	311	0	2	155.5	-	NA	NA	NA	NA
VFG007424(gi:15642124)	fliN	flagellar motor switch protein	311	311	0	3	103.67	-	NA	NA	NA	+
VFG007469(gi:27365281)	fliG	flagellar motor protein	311	311	0	3	103.67	-	NA	NA	NA	-
VFG007520(gi:15642140)	flaG	flagellar protein FlaG	311	311	0	2	155.5	-	NA	NA	NA	+
VFG007574(gi:15642066)	fliA	flagellar biosynthesis sigma factor FliA	311	311	0	6	51.83	-	NA	NA	NA	NA
VFG006914(gi:15642423)	pilD	leader peptidase PilD	311	310	1	8	38.88	-	NA	NA	NA	NA
VFG000109(gb|NP_231101)	zot	zona occludens toxin	313	310	1	4	78.25	-	NA	NA	NA	+
VFG002089(gb|NP_232522)	vasL	type VI secretion system protein VasL	310	310	0	4	77.5	-	NA	NA	NA	NA
VFG018241(gb|NP_230208)	luxS	S-ribosylhomocysteinase	310	310	0	6	51.67	-	NA	NA	NA	NA
VFG006956(gi:15640431)	mshN	MSHA biogenesis protein MshN	310	310	0	6	51.67	-	NA	NA	NA	+
VFG007228(gi:15642209)	viuA	ferric vibriobactin receptor	310	310	0	3	103.33	-	NA	NA	NA	NA
VFG007316(gi:15642192)	flgI	flagellar P-ring protein precursor	310	310	0	3	103.33	-	NA	NA	NA	NA
VFG007322(gi:15642193)	flgH	flagellar L-ring protein precursor	310	310	0	2	155	-	NA	NA	NA	NA
VFG007436(gi:15642126)	fliL	flagellar basal body-associated protein	310	310	0	4	77.5	-	NA	NA	NA	NA
VFG007448(gi:15642128)	fliJ	flagellar protein FliJ	310	310	0	1	310	-	NA	NA	NA	+
VFG007633(gi:15640934)	wecC	UDP-N-acetyl-D-mannosaminuronic acid dehydrogenase	310	310	0	6	51.67	-	NA	NA	NA	-
VFG007680(gi:15640953)	cpsD	exopolysaccharide biosynthesis protein, putative	310	310	0	4	77.5	-	NA	NA	NA	+
VFG043123(gi:15642207)	flgT	flagellar protein FlgT	310	310	0	3	103.33	-	NA	NA	NA	-
VFG002083(gb|NP_232516)	vasF	type VI secretion system protein VasF	309	309	0	3	103	-	NA	NA	NA	NA
VFG002092(gb|NP_232508)	vipA/mglA	type VI secretion system tubule-forming protein VipA	309	309	0	2	154.5	-	NA	NA	NA	+
VFG007060(gi:15642720)	epsK	general secretion pathway protein K	309	309	0	5	61.8	-	+	NA	NA	NA
VFG007418(gi:15642123)	fliO	flagellar protein FliO	309	309	0	4	77.25	-	NA	NA	NA	NA
VFG007604(gi:15640909)	motB	flagellar motor protein	309	309	0	5	61.8	-	NA	NA	NA	+
VFG000090(gb|NP_230475)	tcpH	toxin co-regulated pilus biosynthesis protein H	308	308	0	3	102.67	-	NA	NA	NA	+
VFG000091(gb|NP_230476)	tcpA	toxin co-regulated pilin	308	308	0	7	44	-	NA	NA	NA	+
VFG000093(gb|NP_230478)	tcpQ	toxin co-regulated pilus biosynthesis protein Q	308	308	0	3	102.67	-	NA	NA	NA	+
VFG007096(gi:15642726)	epsE	general secretion pathway protein E	311	308	1	7	44.43	-	NA	NA	NA	NA
VFG002079(gb|NP_232512)	vasB	type VI secretion system protein VasB	308	308	0	6	51.33	-	NA	NA	NA	+
VFG001117(gi:15641787)	nanH	neuraminidase	308	308	0	5	61.6	-	NA	NA	NA	NA
VFG007382(gi:15642203)	flgM	negative regulator of flagellin synthesis FlgM, putative	308	308	0	8	38.5	-	NA	NA	NA	NA
VFG007394(gi:15642119)	flhB	flagellar biosynthesis protein	308	308	0	4	77	-	+	NA	NA	-
VFG007502(gi:15642137)	fliS	flagellar protein FliS	308	308	0	2	154	-	NA	NA	NA	NA
VFG007595(gi:27365294)	flhA	flagellar biosynthesis protein	308	308	0	6	51.33	-	+	NA	NA	NA
VFG007686(gi:15640943)	cpsF	UDP-N-acetyl-D-mannosamine transferase	308	308	0	11	28	-	NA	NA	NA	NA
VFG006896(gi:15642420)	pilA	fimbrial protein	307	307	0	2	153.5	-	+	NA	NA	NA
VFG006992(gi:15640437)	mshC	MSHA pilin protein MshC	307	307	0	6	51.17	-	NA	NA	NA	NA
VFG007620(gi:37681249)	motX	sodium-type flagellar motor component	307	307	0	10	30.7	-	+	NA	NA	NA
VFG007236(gi:15640797)	viuG	ferric vibriobactin ABC transporter, permease protein	309	306	1	6	51.5	-	NA	NA	NA	NA
VFG007310(gi:15642191)	flgJ	peptidoglycan hydrolase	306	306	0	7	43.71	-	+	NA	NA	NA
VFG007376(gi:15642202)	flgA	flagellar basal body P-ring biosynthesis protein	306	306	0	8	38.25	-	NA	NA	NA	NA
VFG000099(gb|NP_230484)	tcpE	toxin co-regulated pilus biosynthesis protein E	305	305	0	7	43.57	-	NA	NA	NA	NA
VFG018238(gb|NP_232914)	cqsA	CAI-1 autoinducer synthase	305	305	0	6	50.83	-	+	NA	NA	+
VFG007066(gi:15642721)	epsJ	general secretion pathway protein J	305	305	0	3	101.67	-	NA	NA	NA	NA
VFG007263(gi:15640502)	irgA	iron-regulated outer membrane virulence protein, TonB receptor family	305	305	0	9	33.89	-	+	NA	NA	+
VFG000089(gb|NP_230474)	tcpP	toxin co-regulated pilus biosynthesis protein P	304	304	0	7	43.43	-	NA	NA	NA	+
VFG002088(gb|NP_232521)	icmF/vasK	type VI secretion system inner membrane protein VasK	304	304	0	5	60.8	-	+	NA	NA	NA
VFG007027(gb|NP_231090)	rtxD	RTX toxin transporter RtxD	305	304	1	1	305	-	NA	NA	NA	+
VFG007412(gi:15642122)	fliP	flagellar biosynthesis protein	304	304	0	3	101.33	-	NA	NA	NA	+
VFG000088(gb|NP_230473)	tcpI	toxin co-regulated pilus biosynthesis protein I	303	303	0	4	75.75	-	NA	NA	NA	+
VFG000092(gb|NP_230477)	tcpB	toxin co-regulated pilus biosynthesis protein B	303	303	0	3	101	-	+	NA	NA	NA
VFG040945(gi:147674552)	epsA	general secretion pathway protein A	303	303	0	3	101	-	+	NA	NA	+
VFG007078(gi:15642723)	epsH	general secretion pathway protein H	303	303	0	4	75.75	-	+	NA	NA	-
VFG007212(gi:15640794)	vibH	vibriobactin synthesis protein, putative	303	303	0	3	101	-	NA	NA	NA	NA
VFG007255(gi:15600999)	vctC	iron	305	303	1	7	43.57	-	+	NA	NA	NA
VFG007472(gi:15642132)	fliF	flagellar M-ring protein	303	303	0	3	101	-	NA	NA	NA	NA
VFG007261(gi:147671461)	vctA	enterobactin receptor VctA	302	302	0	8	37.75	-	+	NA	NA	NA
VFG007457(gi:27365283)	fliI	flagellum-specific ATP synthase	302	302	0	1	302	-	+	NA	NA	+
VFG000100(gb|NP_230485)	tcpF	toxin co-regulated pilus biosynthesis protein F	301	301	0	7	43	-	+	NA	NA	NA
VFG006926(gi:15640426)	mshI	MSHA biogenesis protein MshI	301	301	0	2	150.5	-	+	NA	NA	+
VFG000098(gb|NP_230483)	tcpT	toxin co-regulated pilus biosynthesis protein T	300	300	0	4	75	-	NA	NA	NA	+
VFG000103(gb|NP_230492)	acfA	accessory colonization factor AcfA	300	300	0	3	100	-	+	NA	NA	NA
VFG007221(gi:147674802)	vibF	nonribosomal peptide synthetase VibF	300	300	0	4	75	-	NA	NA	NA	+
VFG000097(gb|NP_230482)	tcpS	toxin co-regulated pilus biosynthesis protein S	299	299	0	5	59.8	-	NA	NA	NA	+
VFG000105(gb|NP_230489)	acfC	accessory colonization factor AcfC	299	299	0	6	49.83	-	NA	NA	NA	-
VFG000106(gb|NP_230493)	acfD	accessory colonization factor AcfD	299	299	0	6	49.83	-	NA	NA	NA	+
VFG007442(gi:15642127)	fliK	flagellar hook-length control protein FliK, putative	299	299	0	6	49.83	-	+	NA	NA	NA
VFG000094(gb|NP_230479)	tcpC	toxin co-regulated pilus biosynthesis outer membrane protein C	297	297	0	7	42.43	-	NA	NA	NA	+
VFG000102(gb|NP_230487)	tcpJ	leader peptidase TcpJ	297	297	0	4	74.25	-	NA	NA	NA	NA
VFG002091(gb|NP_232524)	vgrG-3	type VI secretion system effector VgrG-3 protein, lysozyme-like activity, VgrG-3 and TsaB are a toxin-antitoxin complex	297	297	0	10	29.7	-	NA	NA	NA	NA
VFG002082(gb|NP_232515)	vasE	type VI secretion system protein VasE	293	293	0	3	97.67	-	+	NA	NA	NA
VFG006902(gi:15642421)	pilB	type IV pilus assembly protein PilB	293	293	0	5	58.6	-	+	NA	NA	NA
VFG000095(gb|NP_230480)	tcpR	toxin co-regulated pilus biosynthesis protein R	292	292	0	5	58.4	-	+	NA	NA	NA
VFG007022(gi:37676692)	rtxC	RTX toxin activating protein	293	292	1	3	97.67	-	+	NA	NA	NA
VFG007038(gb|NP_232618)	hlyA	Vibrio cholerae cytolysin VCC	286	286	0	4	71.5	-	+	NA	NA	-
VFG000096(gb|NP_230481)	tcpD	toxin co-regulated pilus biosynthesis protein D	285	285	0	5	57	-	NA	NA	NA	NA
VFG007042(gi:15642717)	epsN	general secretion pathway protein N	278	278	0	7	39.71	-	+	NA	NA	NA
VFG007514(gi:15642139)	fliD	flagellar hook-associated protein	277	277	0	4	69.25	-	+	NA	NA	+
VFG000101(gb|NP_230486)	tcpN/toxT	TCP pilus virulence regulatory protein	276	276	0	4	69	-	NA	NA	NA	NA
VFG007266(gi:15601335)	hutA	heme transport protein HutA	276	276	0	4	69	-	+	NA	NA	NA
VFG007140(gi:15641427)	vgrG-1	vgrG protein	274	274	0	9	30.44	-	+	NA	NA	NA
VFG007138(gb|NP_232418)	hcp-2	type VI secretion system substrate Hcp-2	453	268	1	14	32.36	-	+	NA	+	NA
VFG007142(gb|NP_232419)	vgrG-2	type VI secretion system substrate VgrG-2	291	267	1	28	10.39	-	NA	NA	NA	NA
VFG000983(gb|NP_231094)	rtxA	RTX toxin RtxA	241	240	1	4	60.25	-	+	NA	NA	+
VFG007017(gi:147673063)	rtxA	RTX protein	65	65	0	7	9.29	-	-	NA	NA	+
VFG007039(gi:147671739)	hlyA	haemolysin	25	25	0	2	12.5	-	-	NA	NA	NA
VFG007123(gi:147671947)	vasE	hypothetical protein	21	21	0	2	10.5	-	-	NA	NA	NA
