# Supplementary material for: Expanding dynamics of the virulence-related gene variations in the toxigenic Vibrio cholerae serogroup O1
Source: BMC Genomics. 2019 May 9;20:360. doi: 10.1186/s12864-019-5725-y (PMC6509779; doi:10.1186/s12864-019-5725-y)
Supplement: Supplementary file 3 — Table S3. The detailed results of KEGG enrichment analysis for virulence-related gene sets correlating with isolation years from different perspectives. (XLS 40 kb) [file 12864_2019_5725_MOESM3_ESM.xls]

## Sheet: Table S3.1.gainloss_Positive
The KEGG enrichment for virulence-related genes whose gain and loss are positively correlating with isolation years
Term	Database	ID	Input number	Background number	P-Value	Corrected P-Value	Input	Hyperlink
Vibrio cholerae infection	KEGG PATHWAY	vch05110	4	14	9.70046e-06	0.000108464	VFG000983|VFG000100|VFG007038|VFG000092	http://www.genome.jp/kegg-bin/show_pathway?vch05110/vch:VC0829%09red/vch:VCA0219%09red/vch:VC1451%09red/vch:VC0837%09red
Bacterial secretion system	KEGG PATHWAY	vch03070	5	36	1.46715e-05	0.000108464	VFG002088|VFG007060|VFG007078|VFG007140|VFG007138	http://www.genome.jp/kegg-bin/show_pathway?vch03070/vch:VC2726%09red/vch:VCA0017%09red/vch:VC2729%09red/vch:VC1416%09red/vch:VCA0120%09red
Flagellar assembly	KEGG PATHWAY	vch02040	5	37	1.65606e-05	0.000118208	VFG007595|VFG007514|VFG007394|VFG007457|VFG007442	http://www.genome.jp/kegg-bin/show_pathway?vch02040/vch:VC2120%09red/vch:VC2130%09red/vch:VC2140%09red/vch:VC2128%09red/vch:VC2069%09red
Vibrio cholerae pathogenic cycle	KEGG PATHWAY	vch05111	4	41	0.000405982	0.00182692	VFG000103|VFG018238|VFG000100|VFG000092	http://www.genome.jp/kegg-bin/show_pathway?vch05111/vch:VCA0523%09red/vch:VC0829%09red/vch:VC0844%09red/vch:VC0837%09red
Quorum sensing	KEGG PATHWAY	vch02024	1	55	0.366485	0.495832	VFG018238	http://www.genome.jp/kegg-bin/show_pathway?vch02024/vch:VCA0523%09red
ABC transporters	KEGG PATHWAY	vch02010	1	132	0.665688	0.787831	VFG007255	http://www.genome.jp/kegg-bin/show_pathway?vch02010/vch:VCA0230%09red
Two-component system	KEGG PATHWAY	vch02020	1	157	0.729147	0.815856	VFG006896	http://www.genome.jp/kegg-bin/show_pathway?vch02020/vch:VC2423%09red

## Sheet: Table S3.2.gainloss_Negative
The KEGG enrichment for virulence-related genes whose gain and loss are negatively correlating with isolation years
Term	Database	ID	Input number	Background number	P-Value	Corrected P-Value	Input	Hyperlink
Vibrio cholerae infection	KEGG PATHWAY	vch05110	2	14	5.25881e-05	0.00010827	VFG007017|VFG007039	http://www.genome.jp/kegg-bin/show_pathway?vch05110/vch:VCA0219%09red/vch:VC1451%09red

## Sheet: Table S3.3.variation_Positive
The KEGG enrichment for virulence-related genes whose variations are positively correlating with isolation years
#Term	Database	ID	Input number	Background number	P-Value	Corrected P-Value	Input	Hyperlink
Vibrio cholerae infection	KEGG PATHWAY	vch05110	7	14	1.61857e-08	1.78042e-07	VFG000091|VFG000110|VFG000094|VFG000109|VFG000983|VFG007017|VFG007280	http://www.genome.jp/kegg-bin/show_pathway?vch05110/vch:VC1458%09red/vch:VC1459%09red/vch:VC1451%09red/vch:VC0831%09red/vch:VCA0865%09red/vch:VC0828%09red
Vibrio cholerae pathogenic cycle	KEGG PATHWAY	vch05111	8	41	6.27193e-07	3.44956e-06	VFG000091|VFG000090|VFG000094|VFG007496|VFG000089|VFG018238|VFG007280|VFG000106	http://www.genome.jp/kegg-bin/show_pathway?vch05111/vch:VCA0523%09red/vch:VC0845%09red/vch:VC2137%09red/vch:VC0831%09red/vch:VCA0865%09red/vch:VC0826%09red/vch:VC0827%09red/vch:VC0828%09red
Flagellar assembly	KEGG PATHWAY	vch02040	7	37	4.02577e-06	1.47612e-05	VFG007604|VFG007457|VFG007514|VFG007412|VFG007448|VFG007598|VFG007424	http://www.genome.jp/kegg-bin/show_pathway?vch02040/vch:VC2129%09red/vch:VC0893%09red/vch:VC0892%09red/vch:VC2123%09red/vch:VC2125%09red/vch:VC2130%09red/vch:VC2140%09red
Bacterial chemotaxis	KEGG PATHWAY	vch02030	7	69	0.000155235	0.000426896	VFG007568|VFG007604|VFG007598|VFG007550|VFG007424|VFG007544|VFG007364	http://www.genome.jp/kegg-bin/show_pathway?vch02030/vch:VC0893%09red/vch:VC0892%09red/vch:VC2059%09red/vch:VC2125%09red/vch:VC2201%09red/vch:VC2062%09red/vch:VC2065%09red
Biosynthesis of siderophore group nonribosomal peptides	KEGG PATHWAY	vch01053	3	8	0.000557353	0.00122618	VFG007200|VFG007221|VFG007196	http://www.genome.jp/kegg-bin/show_pathway?vch01053/vch:VC2209%09red/vch:VC0772%09red/vch:VC0771%09red
Two-component system	KEGG PATHWAY	vch02020	7	157	0.0134595	0.0246757	VFG007568|VFG007496|VFG007598|VFG007550|VFG007544|VFG007364|VFG007027	http://www.genome.jp/kegg-bin/show_pathway?vch02020/vch:VC0892%09red/vch:VC1447%09red/vch:VC2059%09red/vch:VC2137%09red/vch:VC2201%09red/vch:VC2062%09red/vch:VC2065%09red
Bacterial secretion system	KEGG PATHWAY	vch03070	3	36	0.0226071	0.0355254	VFG002081|VFG007108|VFG007048	http://www.genome.jp/kegg-bin/show_pathway?vch03070/vch:VC2724%09red/vch:VC2734%09red/vch:VCA0113%09red
Quorum sensing	KEGG PATHWAY	vch02024	1	55	0.591073	0.812725	VFG018238	http://www.genome.jp/kegg-bin/show_pathway?vch02024/vch:VCA0523%09red
Biosynthesis of antibiotics	KEGG PATHWAY	vch01130	2	179	0.786542	0.93527	VFG007200|VFG007196	http://www.genome.jp/kegg-bin/show_pathway?vch01130/vch:VC0772%09red/vch:VC0771%09red
ABC transporters	KEGG PATHWAY	vch02010	1	132	0.883087	0.93527	VFG007238	http://www.genome.jp/kegg-bin/show_pathway?vch02010/vch:VC0779%09red
Biosynthesis of secondary metabolites	KEGG PATHWAY	vch01110	2	270	0.93527	0.93527	VFG007200|VFG007196	http://www.genome.jp/kegg-bin/show_pathway?vch01110/vch:VC0772%09red/vch:VC0771%09red

## Sheet: Table S3.4.variation_Negative
The KEGG enrichment for virulence-related genes whose variations are negatively correlating with isolation years
#Term	Database	ID	Input number	Background number	P-Value	Corrected P-Value	Input	Hyperlink
Flagellar assembly	KEGG PATHWAY	vch02040	3	37	0.00039032	0.00273224	VFG007469|VFG007394|VFG007304	http://www.genome.jp/kegg-bin/show_pathway?vch02040/vch:VC2132%09red/vch:VC2120%09red/vch:VC2191%09red
Vibrio cholerae infection	KEGG PATHWAY	vch05110	2	14	0.00154237	0.00539829	VFG000107|VFG007038	http://www.genome.jp/kegg-bin/show_pathway?vch05110/vch:VC1457%09red/vch:VCA0219%09red
Vibrio cholerae pathogenic cycle	KEGG PATHWAY	vch05111	2	41	0.0109496	0.025549	VFG000107|VFG000105	http://www.genome.jp/kegg-bin/show_pathway?vch05111/vch:VC0841%09red/vch:VC1457%09red
Bacterial chemotaxis	KEGG PATHWAY	vch02030	2	69	0.0283701	0.0496476	VFG007469|VFG007556	http://www.genome.jp/kegg-bin/show_pathway?vch02030/vch:VC2132%09red/vch:VC2063%09red
Bacterial secretion system	KEGG PATHWAY	vch03070	1	36	0.131238	0.183733	VFG007078	http://www.genome.jp/kegg-bin/show_pathway?vch03070/vch:VC2729%09red
Amino sugar and nucleotide sugar metabolism	KEGG PATHWAY	vch00520	1	47	0.167053	0.194895	VFG007633	http://www.genome.jp/kegg-bin/show_pathway?vch00520/vch:VC0918%09red
Two-component system	KEGG PATHWAY	vch02020	1	157	0.457135	0.457135	VFG007556	http://www.genome.jp/kegg-bin/show_pathway?vch02020/vch:VC2063%09red

## Sheet: Table S3.5.copiesnumberPositive
The KEGG enrichment for virulence-related genes whose copies numbers are positively correlating with isolation years
#Term	Database	ID	Input number	Background number	P-Value	Corrected P-Value	Input	Hyperlink
Two-component system	KEGG PATHWAY	vch02020	6	157	2.5508e-06	0.00054587	VFG007496|VFG007550|VFG007025|VFG007292|VFG007364|VFG007370	http://www.genome.jp/kegg-bin/show_pathway?vch02020/vch:VC2188%09red/vch:VC1448%09red/vch:VC2137%09red/vch:VC2201%09red/vch:VC2202%09red/vch:VC2062%09red
Bacterial chemotaxis	KEGG PATHWAY	vch02030	3	69	0.00103924	0.0277996	VFG007550|VFG007364|VFG007370	http://www.genome.jp/kegg-bin/show_pathway?vch02030/vch:VC2201%09red/vch:VC2202%09red/vch:VC2062%09red
Bacterial secretion system	KEGG PATHWAY	vch03070	2	36	0.00531819	0.0875456	VFG002084|VFG007138	http://www.genome.jp/kegg-bin/show_pathway?vch03070/vch:VCA0116%09red/vch:VCA0017%09red
Vibrio cholerae pathogenic cycle	KEGG PATHWAY	vch05111	2	41	0.00677602	0.103373	VFG007496|VFG000104	http://www.genome.jp/kegg-bin/show_pathway?vch05111/vch:VC0840%09red/vch:VC2137%09red
Flagellar assembly	KEGG PATHWAY	vch02040	1	37	0.107374	0.465905	VFG007292	http://www.genome.jp/kegg-bin/show_pathway?vch02040/vch:VC2188%09red
ABC transporters	KEGG PATHWAY	vch02010	1	132	0.331553	0.649971	VFG007238	http://www.genome.jp/kegg-bin/show_pathway?vch02010/vch:VC0779%09red

## Sheet: Table S3.6.copiesnumberNegative
The KEGG enrichment for virulence-related genes whose copies numbers are negatively correlating with isolation years
#Term	Database	ID	Input number	Background number	P-Value	Corrected P-Value	Input	Hyperlink
Bacterial chemotaxis	KEGG PATHWAY	vch02030	2	69	0.00036412	0.00146996	VFG007568|VFG007556	http://www.genome.jp/kegg-bin/show_pathway?vch02030/vch:VC2063%09red/vch:VC2065%09red
Two-component system	KEGG PATHWAY	vch02020	2	157	0.00184053	0.00315519	VFG007568|VFG007556	http://www.genome.jp/kegg-bin/show_pathway?vch02020/vch:VC2063%09red/vch:VC2065%09red

## Sheet: Table S3.7genotype_Positive
The KEGG enrichment for virulence-related genes whose genotype numbers are positively correlating with isolation years
#Term	Database	ID	Input number	Background number	P-Value	Corrected P-Value	Input	Hyperlink
Two-component system	KEGG PATHWAY	vch02020	6	157	1.20504e-06	0.000257879	VFG007496|VFG007550|VFG007025|VFG007292|VFG007364|VFG007370	http://www.genome.jp/kegg-bin/show_pathway?vch02020/vch:VC2188%09red/vch:VC1448%09red/vch:VC2137%09red/vch:VC2201%09red/vch:VC2202%09red/vch:VC2062%09red
Bacterial chemotaxis	KEGG PATHWAY	vch02030	3	69	0.000767072	0.0205192	VFG007550|VFG007364|VFG007370	http://www.genome.jp/kegg-bin/show_pathway?vch02030/vch:VC2201%09red/vch:VC2202%09red/vch:VC2062%09red
Vibrio cholerae pathogenic cycle	KEGG PATHWAY	vch05111	2	41	0.00558794	0.0909801	VFG007496|VFG000104	http://www.genome.jp/kegg-bin/show_pathway?vch05111/vch:VC0840%09red/vch:VC2137%09red
Bacterial secretion system	KEGG PATHWAY	vch03070	1	36	0.095655	0.425925	VFG002084	http://www.genome.jp/kegg-bin/show_pathway?vch03070/vch:VCA0116%09red
Flagellar assembly	KEGG PATHWAY	vch02040	1	37	0.0981219	0.425925	VFG007292	http://www.genome.jp/kegg-bin/show_pathway?vch02040/vch:VC2188%09red
ABC transporters	KEGG PATHWAY	vch02010	1	132	0.306657	0.604913	VFG007238	http://www.genome.jp/kegg-bin/show_pathway?vch02010/vch:VC0779%09red

## Sheet: Table S3.8.genotype_Negative
The KEGG enrichment for virulence-related genes whose genotype numbers are negatively correlating with isolation years
#Term	Database	ID	Input number	Background number	P-Value	Corrected P-Value	Input	Hyperlink
Bacterial chemotaxis	KEGG PATHWAY	vch02030	2	69	0.00036412	0.00146996	VFG007568|VFG007556	http://www.genome.jp/kegg-bin/show_pathway?vch02030/vch:VC2063%09red/vch:VC2065%09red
Two-component system	KEGG PATHWAY	vch02020	2	157	0.00184053	0.00315519	VFG007568|VFG007556	http://www.genome.jp/kegg-bin/show_pathway?vch02020/vch:VC2063%09red/vch:VC2065%09red
